# Supplementary material for: Optimization and In Vitro Characterization of Telmisartan Loaded Sodium Alginate Beads and Its In Vivo Efficacy Investigation in Hypertensive Induced Animal Model
Source: Pharmaceutics. 2023 Feb 20;15(2):709. doi: 10.3390/pharmaceutics15020709 (PMC9959044; doi:10.3390/pharmaceutics15020709)
Supplement: Supplementary file 1 [file pharmaceutics-15-00709-s001.zip]

Archive with 1 entries (1 files):
- pharmaceutics-2132945-supplementary.pdf
